# Supplementary material for: Genomics-Driven Discovery of Benzoxazole Alkaloids from the Marine-Derived Micromonospora sp. SCSIO 07395
Source: Molecules. 2023 Jan 13;28(2):821. doi: 10.3390/molecules28020821 (PMC9864271; doi:10.3390/molecules28020821)
Supplement: Supplementary file 1 [file molecules-28-00821-s001.zip]

Archive with 1 entries (1 files):
- molecules-2130366-SI.pdf
